# Supplementary material for: Light-activated cell identification and sorting (LACIS) for selection of edited clones on a nanofluidic device
Source: Commun Biol. 2018 May 3;1:41. doi: 10.1038/s42003-018-0034-6 (PMC6123811; doi:10.1038/s42003-018-0034-6)
Supplement: Supplementary file 3 — Supplementary Data 1 [file 42003_2018_34_MOESM3_ESM.xlsx]

## Sheet: Sheet1
Supplementary Table 1 - primer sequences
CXCR4 gRNA sequence
GAAGCGTGATGACAAAGAGG
Scrambled gRNA sequence
GGTTCTTGACTACCGTAATT
ssDNA CXCR4 HDR template
GGG CAA TGG ATT GGT CAT CCT GGT CAT GGG TTA CCA GAA GAA ACT GAG AAG CAT GAC GGA CAA GTA CAG GCT GCA CCT GTC AGT GGC CGA AAG CTT GGA TCC CAT CAC GCT TCC CTT CTG GGC AGT TGA TGC CGT GGC AAA CTG GTA CTT TGG GAA CTT CCT ATG CAA GGC AGT CCA TGT CAT CTA CAC AGT
Sequencing primers for 1st PCR	Both forward and reverse primers were used to introduce inline barcodes to amplicons from the targeted gene of interest, CXCR4. This dual-indexing allowed easy multiplexing of 96 samples in plate format. For this experiment, we utilized 6 bp Illumina Truseq barcode sequences (highlighted in bold). Illumina sequencing primers were also partially added onto the amplicon in this first PCR.
Forward primer	Forward primer sequence
CXCR4_IL_RPI10_fw	ACACGACGCTCTTCCGATCTAAGCTATCTTCCTGCCCACCATCTACT
CXCR4_IL_RPI39_fw	ACACGACGCTCTTCCGATCTGTATAGTCTTCCTGCCCACCATCTACT
CXCR4_IL_RPI41_fw	ACACGACGCTCTTCCGATCTGTCGTCTCTTCCTGCCCACCATCTACT
CXCR4_IL_RPI17_fw	ACACGACGCTCTTCCGATCTCTCTACTCTTCCTGCCCACCATCTACT
CXCR4_IL_RPI12_fw	ACACGACGCTCTTCCGATCTTACAAGTCTTCCTGCCCACCATCTACT
CXCR4_IL_RPI25_fw	ACACGACGCTCTTCCGATCTATCAGTTCTTCCTGCCCACCATCTACT
CXCR4_IL_RPI4_fw	ACACGACGCTCTTCCGATCTTGGTCATCTTCCTGCCCACCATCTACT
CXCR4_IL_RPI18_fw	ACACGACGCTCTTCCGATCTGCGGACTCTTCCTGCCCACCATCTACT
Reverse primer	Reverse primer sequence
CXCR4_IL_RPI8_rv	AGACGTGTGCTCTTCCGATCTTCAAGTCTTCCTTGGCCTCTGACTGTT
CXCR4_IL_RPI6_rv	AGACGTGTGCTCTTCCGATCTATTGGCCTTCCTTGGCCTCTGACTGTT
CXCR4_IL_RPI47_rv	AGACGTGTGCTCTTCCGATCTCTTCGACTTCCTTGGCCTCTGACTGTT
CXCR4_IL_RPI45_rv	AGACGTGTGCTCTTCCGATCTGAATGACTTCCTTGGCCTCTGACTGTT
CXCR4_IL_RPI43_rv	AGACGTGTGCTCTTCCGATCTGCTGTACTTCCTTGGCCTCTGACTGTT
CXCR4_IL_RPI42_rv	AGACGTGTGCTCTTCCGATCTCGATTACTTCCTTGGCCTCTGACTGTT
CXCR4_IL_RPI36_rv	AGACGTGTGCTCTTCCGATCTTGTTGGCTTCCTTGGCCTCTGACTGTT
CXCR4_IL_RPI32_rv	AGACGTGTGCTCTTCCGATCTTGAGTGCTTCCTTGGCCTCTGACTGTT
CXCR4_IL_RPI3_rv	AGACGTGTGCTCTTCCGATCTGCCTAACTTCCTTGGCCTCTGACTGTT
CXCR4_IL_RPI26_rv	AGACGTGTGCTCTTCCGATCTGCTCATCTTCCTTGGCCTCTGACTGTT
CXCR4_IL_RPI21_rv	AGACGTGTGCTCTTCCGATCTCGAAACCTTCCTTGGCCTCTGACTGTT
CXCR4_IL_RPI20_rv	AGACGTGTGCTCTTCCGATCTGGCCACCTTCCTTGGCCTCTGACTGTT
Sequencing primers for 2nd PCR	Both forward and reverse primers were used to introduce a second set of barcodes and complete the Illumina sequencing libraries. This dual-indexing strategy allowed a second multiplexing of up to 96 samples in plate format. For this experiment, we utilized 8 bp Illumina TruSight Amplicon Panel barcode sequences (highlighted in bold).
Forward primer	Forward primer sequence
PCRII_lg-med-sht_fwA501	AATGATACGGCGACCACCGAGATCTACACTGAACCTTACACTCTTTCCCTACACGACGCTCTTCCGATCT
PCRII_lg-med-sht_fwA502	AATGATACGGCGACCACCGAGATCTACACTGCTAAGTACACTCTTTCCCTACACGACGCTCTTCCGATCT
PCRII_lg-med-sht_fwA503	AATGATACGGCGACCACCGAGATCTACACTGTTCTCTACACTCTTTCCCTACACGACGCTCTTCCGATCT
PCRII_lg-med-sht_fwA504	AATGATACGGCGACCACCGAGATCTACACTAAGACACACACTCTTTCCCTACACGACGCTCTTCCGATCT
PCRII_lg-med-sht_fwA505	AATGATACGGCGACCACCGAGATCTACACCTAATCGAACACTCTTTCCCTACACGACGCTCTTCCGATCT
PCRII_lg-med-sht_fwA506	AATGATACGGCGACCACCGAGATCTACACCTAGAACAACACTCTTTCCCTACACGACGCTCTTCCGATCT
PCRII_lg-med-sht_fwA507	AATGATACGGCGACCACCGAGATCTACACTAAGTTCCACACTCTTTCCCTACACGACGCTCTTCCGATCT
PCRII_lg-med-sht_fwA508	AATGATACGGCGACCACCGAGATCTACACTAGACCTAACACTCTTTCCCTACACGACGCTCTTCCGATCT
Reverse primer	Reverse primer sequence
PCRII_lg-med-sht_rvA701	CAAGCAGAAGACGGCATACGAGATGTCGTGATGTGACTGGAGTTCAGACGTGTGCTCTTCCGATCT
PCRII_lg-med-sht_rvA702	CAAGCAGAAGACGGCATACGAGATACCACTGTGTGACTGGAGTTCAGACGTGTGCTCTTCCGATCT
PCRII_lg-med-sht_rvA703	CAAGCAGAAGACGGCATACGAGATTGGATCTGGTGACTGGAGTTCAGACGTGTGCTCTTCCGATCT
PCRII_lg-med-sht_rvA704	CAAGCAGAAGACGGCATACGAGATCCGTTTGTGTGACTGGAGTTCAGACGTGTGCTCTTCCGATCT
PCRII_lg-med-sht_rvA705	CAAGCAGAAGACGGCATACGAGATTGCTGGGTGTGACTGGAGTTCAGACGTGTGCTCTTCCGATCT
PCRII_lg-med-sht_rvA706	CAAGCAGAAGACGGCATACGAGATGAGGGGTTGTGACTGGAGTTCAGACGTGTGCTCTTCCGATCT
PCRII_lg-med-sht_rvA707	CAAGCAGAAGACGGCATACGAGATAGGTTGGGGTGACTGGAGTTCAGACGTGTGCTCTTCCGATCT
PCRII_lg-med-sht_rvA708	CAAGCAGAAGACGGCATACGAGATGTGTGGTGGTGACTGGAGTTCAGACGTGTGCTCTTCCGATCT
PCRII_lg-med-sht_rvA709	CAAGCAGAAGACGGCATACGAGATTGGGTTTCGTGACTGGAGTTCAGACGTGTGCTCTTCCGATCT
PCRII_lg-med-sht_rvA710	CAAGCAGAAGACGGCATACGAGATTGGTCACAGTGACTGGAGTTCAGACGTGTGCTCTTCCGATCT
PCRII_lg-med-sht_rvA711	CAAGCAGAAGACGGCATACGAGATTTGACCCTGTGACTGGAGTTCAGACGTGTGCTCTTCCGATCT
PCRII_lg-med-sht_rvA712	CAAGCAGAAGACGGCATACGAGATCCACTCCTGTGACTGGAGTTCAGACGTGTGCTCTTCCGATCT
